# Supplementary material for: Population Structure and Genetic Diversity of Italian Beef Breeds as a Tool for Planning Conservation and Selection Strategies
Source: Animals (Basel). 2019 Oct 29;9(11):880. doi: 10.3390/ani9110880 (PMC6912484; doi:10.3390/ani9110880)
Supplement: Supplementary file 1 [file animals-09-00880-s001.zip]

Archive with 12 entries (12 files):
- Suppl_F5_SAB.png
- Suppl_F5_LIM.png
- Suppl_F5_MUP.png
- Suppl_F5_PON.png
- Suppl_F5_SAM.png
- Suppl_F5_SAR.png
- Supp_Fig4.png
- Suppl_f5_CAL.png
- Supp_Fig3.png
- Supp_Fig2.png
- Supp_Fig1.pdf
- Suppl_F5_CHA.png
